# Supplementary material for: Structural Insights into Notum Covalent Inhibition
Source: J Med Chem. 2021 Jul 22;64(15):11354–63. doi: 10.1021/acs.jmedchem.1c00701 (PMC8365597; doi:10.1021/acs.jmedchem.1c00701)
Supplement: Supplementary file 2 — jm1c00701_si_002.csv [file jm1c00701_si_002.csv]

Compound	ARUK_ID	SMILES	Molecular Weight	Notum IC50 (nM)	PDB_ID
1	3002704	COC(=O)CCC(=O)N1CCc2ccccc21	233.26	93+/-20	7ARG
2	3003718	OC(=O)CCC(=O)N1CCc2ccccc21	219.24	3100+/-920	7B37
3	3003906	CCOC(=O)CCC(=O)N1CCc2ccccc21	247.29	190+/-45	7B2V
4	3003910	FC(F)COC(=O)CCC(=O)N1CCc2ccccc21	283.27	12+/-2.8	7B2Y
5	3003925	O=C(CCC(=O)N1CCc2ccccc21)OCc1ccccc1	309.36	64+/-14	n/a
6	3003907	CC(C)OC(=O)CCC(=O)N1CCc2ccccc21	261.32	4300+/-400	7B2Z
7	3003933	CC(C)(C)OC(=O)CCC(=O)N1CCc2ccccc21	275.34	Inactive	n/a
